# Supplementary material for: Evolution of temperature preference behaviour among Drosophila larvae
Source: iScience. 2025 May 31;28(7):112809. doi: 10.1016/j.isci.2025.112809 (PMC12221525; doi:10.1016/j.isci.2025.112809)
Supplement: Table S1. This table contains the summary of samples sizes used in the experiment for each species [file mmc2.xlsx]

## Sheet: Sheet1
Species	Number of larvae	Runs (# of experiments)	Tracks after filtering	Runs after filtering
D. lutescens	372	28	401	23
D. takahashii	561	23	336	15
D. pseudotakahashii	224	8	76	3
D. suzukii	458	26	180	14
D. santomea	534	28	402	22
D. yakuba	646	24	327	13
D. teissieri	461	30	356	23
D. melanogaster	528	24	340	15
Table S1 Overview of samples used for behavioural assays. Number of larvae estimated from counts of larvae put on arena during experimetnal "runs". The number of tracks may be larger than the number of larvae estimated, as a single larva's movement may be split into more than one track, usually due to the tracking software losing the identity of larvae during runs. The number of tracks may be low…
