# Supplementary material for: Evolution of temperature preference behaviour among Drosophila larvae
Source: iScience. 2025 May 31;28(7):112809. doi: 10.1016/j.isci.2025.112809 (PMC12221525; doi:10.1016/j.isci.2025.112809)
Supplement: Table S2. This table contains the set of temperature preferences quantified for each strain [file mmc3.xlsx]

## Sheet: Sheet1
Species	Strain Number	Strain	Tpopt	Tpbreadth (min)	Tpbreadth (max)	Tpbreadth_strong (min)	Tpbreadth_strong (max)
D. lutescens	63	AK96-3	17	17	21.6	17	17.4
D. lutescens	70	NGN22	17	17	19.5	17	18.4
D. lutescens	59	UWJ13 (29)	17.1	17	20.8	17	18.8
D. takahashii	172	UWJ10 (39)	19.7	17	23.4	20.9	20.9
D. takahashii	171	KMM9	19.7	17	22.7	NA	NA
D. takahashii	78	IHYT1	18.4	17	21.4	NA	NA
D. pseudotakahashii	301	301.01	19.8	17	21	NA	NA
D. suzukii	190	NGM-2	19	17	24.9	NA	NA
D. suzukii	191	WT3	18.1	17	19.8	NA	NA
D. suzukii	192	Switz_isoFemale	19	17	21.3	NA	NA
D. santomea	2	STO.7	18	17	20.6	17.2	18.6
D. santomea	8	DBAT400.2	17.6	17	21.5	17.9	17.9
D. santomea	16	Thera13	18.6	17	20.8	18.4	19.1
D. yakuba	32	4-26	19.8	17	21.9	NA	NA
D. yakuba	46	1235.4	20.7	17	22.9	NA	NA
D. yakuba	168	NY62	21.7	19.5	24.9	NA	NA
D. teissieri	21	TUZ11	19.1	17	21.3	NA	NA
D. teissieri	23	CT03	18.4	17	21.2	NA	NA
D. teissieri	26	Selinda	20	17	21.3	NA	NA
D. melanogaster	B63	Beijing 63	20.8	17	22.8	NA	NA
D. melanogaster	CS	Canton-S	19.4	17	21.8	NA	NA
D. melanogaster	118	w1118	22.8	21	24.9	21.7	24
Table S2 Temperature preference measures for each strain used in study. This table presents temperature preference measures for each strain. Tpopt is defined as the temperature to which the highest mean preference was recorded. Tpbreadth values denote the range of temperature where larvae were observed to spend time, and Tpbreadth strong refers to the temperature range where larvae were found to …
