# Supplementary material for: Evolution of temperature preference behaviour among Drosophila larvae
Source: iScience. 2025 May 31;28(7):112809. doi: 10.1016/j.isci.2025.112809 (PMC12221525; doi:10.1016/j.isci.2025.112809)
Supplement: Table S3. This table contains the set of optimal homeostatic set point and slope values [file mmc4.xlsx]

## Sheet: Sheet1
Species	Homeostatic set point temperature (˚C)	Slope value
D. lutescens	19	0.002
D. takahashii	21	0.003
D. pseudotakahashii	20	0.007
D. suzukii	20	0.003
D. santomea	19.5	0.0025
D. yakuba	22	0.0025
D. teissieri	20	0.0045
D. melanogaster	23	0.002
Table S3 Optimal parameter set for each species. This table presents the best fitting parameter set for each species, the homeostatic set point temperature and slope values. The homeostatic set point temperature is defined as the temperature towards which larvae exhibit a preference. The slope values represent the balance in strength between the cool and warm avoidance circuits, which leads to th…
