# Supplementary material for: Evolution of temperature preference behaviour among Drosophila larvae
Source: iScience. 2025 May 31;28(7):112809. doi: 10.1016/j.isci.2025.112809 (PMC12221525; doi:10.1016/j.isci.2025.112809)
Supplement: Table S4. This table contains information on the fly strains used in the study [file mmc5.xlsx]

## Sheet: Sheet1
Species	Strain	Locality	Collection date	Source
D. lutescens	AK96-3 (63)	Akita, Japan	1996	Kyorin
	NGN22 (70)	Nagano, Japan	2003	Kyorin
	Dlut29 (59)	Uwajima City, Japan	2002
D. takahashii	Dtak39 (172)	Uwajima City, Japan	2002
	KMM9 (171)	Kumamoto, Japan	2004	Kyorin
	IHYT1 (78)	Okinawa, Japan	2004	Kyorin
D. pseudotakahashii		North Queensland, Australia	Before 1980s	Kyorin
	0301.01-TC
D. suzukii	WT3 (191)	Watsonville, California, USA		US Stock centre / Benjamin Prud'Homme
	NGM-2 (k-awa036) (190)	Naganuma, Japan	2017	Kyorin
	Switz-Isofemale (192)	Switzerland		Bruno le Maitre
D. santomea	STO.7 (2)	Sao Tome	Before 2017	Daniel Matute
	DBAT400.2 (8)	Sao Tome		Daniel Matute
	Thera13 (16)	Sao Tome		Daniel Matute
D. yakuba	4-26 (32)	Sao Tome	Before 2017	Daniel Matute
	1235.4 (46)	Obo Park, Sao Tome		Daniel Matute
	NY62 (168)	Nairobi, Kenya	2006	US Stock centre
D. teissieri	TUZ11 (21)	Brazzaville, Congo		Daniel Matute
	Selinda (26)	Zimbabwe	Before 2017	Daniel Matute
	CT03 (23)	Banyang-Mbo Forest Reserve, Nguti, Cameroon		Daniel Matute
D. melanogaster	Canton-S	Canton, Ohio, USA	1968
	B12 (63)	Beijing, China	1992	Global Diversity Line
	w1118
Table S4 The strains used in this study, along with collection locality, year (if known) and source.
