# Supplementary material for: Evolution of temperature preference behaviour among Drosophila larvae
Source: iScience. 2025 May 31;28(7):112809. doi: 10.1016/j.isci.2025.112809 (PMC12221525; doi:10.1016/j.isci.2025.112809)
Supplement: Table S5. This table contains the dates used to infer the species’ phylogeny [file mmc6.xlsx]

## Sheet: Sheet1
Node	MinDate	MaxDate
Druf/Dtri - Dyak	21.993	35.093
Dfic - Dyak	16.505	25.798
Drho - Dele	9.634	16.981
Drho - Dyak	14.891	23.284
Dtei - Dyak	2.992	5.883
Dsec - Dyak	6.399	10.901
Dsuz - Dyak	11.367	18.379
Dsuz - Dtak	10.038	16.866
Dsuz - Dsub	3.237	6.737
Dsuz - Dbia	6.15	10.989
Deug - Dyak	11.367	18.379
Dsec - Dmel	3.318	5.989
Dsec - Dsim	1.955	3.674
Table S5 Dates used to calibrate phylogeny (following from Suvorov et al. 2022105). Tree topology: (((((((((('Dsan':1.5560805,'Dyak':1.5560805):1.7088140,'Dtei':3.2648945):3.0930772,'Dere':6.3579718):1.3144783,(('Dsec':2.0251157,'Dsim':2.0251157):1.7758001,'Dmel':3.8009157):3.8715344):7.9661031,'Deug':15.6385532):1.9539386,((('Dsuz':4.2559603,'Dsub':4.2559603):4.0987515,'Dbia':8.3547118):5.646107…
