# Supplementary material for: Evolution of temperature preference behaviour among Drosophila larvae
Source: iScience. 2025 May 31;28(7):112809. doi: 10.1016/j.isci.2025.112809 (PMC12221525; doi:10.1016/j.isci.2025.112809)
Supplement: Data S1. This file contains the results of the linear models used to examine fine-scale movements across species [file mmc7.xlsx]

## Sheet: Sheet1
Velocity															Signif. Codes:
contrast	estimate	SE	df	t.ratio	p.value		Call:								<0.001	***
Dlut - Dmel	0.00152	3.91e-05	223184	38.854	<.0001		lm(formula=velo_bl ~ temp * spc_x, data=Red_dat)								<0.01	**
Dlut - Dpse	0.000411	7.6e-05	223184	5.406	<.0001										<0.05	*
Dlut - Dsan	0.00112	4.12e-05	223184	27.214	<.0001		Residuals:								<0.1	.
Dlut - Dsuz	0.000412	5.2e-05	223184	7.911	<.0001		Min	1Q	Median	3Q	Max
Dlut - Dtak	0.000496	4.26e-05	223184	11.636	<.0001		-0.03727	-0.00619	0.00042	0.00605	1.14951
Dlut - Dtei	0.00216	4.31e-05	223184	50.001	<.0001
Dlut - Dyak	0.00147	4.23e-05	223184	34.639	<.0001		Coefficients:
Dmel - Dpse	-0.00111	7.5e-05	223184	-14.77	<.0001			Estimate	Std. Error	t value		Pr(>|t|)
Dmel - Dsan	-0.000399	3.93e-05	223184	-10.16	<.0001		(Intercept)	-0.03139	0.0005824	-53.903	<	2e-16	***
Dmel - Dsuz	-0.00111	5.06e-05	223184	-21.899	<.0001		temp	0.002773	2.897e-05	95.737	<	2e-16	***
Dmel - Dtak	-0.00102	4.09e-05	223184	-25.042	<.0001		spc_xDmel	0.01823	0.0008056	22.622	<	2e-16	***
Dmel - Dtei	0.000637	4.14e-05	223184	15.407	<.0001		spc_xDpse	-0.002123	0.001531	-1.387		0.166
Dmel - Dyak	-5.32e-05	4.05e-05	223184	-1.313	0.8944		spc_xDsan	0.01553	0.0008306	18.693	<	2e-16	***
Dpse - Dsan	0.000709	7.61e-05	223184	9.313	<.0001		spc_xDsuz	0.005403	0.001051	5.138		2.78e-07	***
Dpse - Dsuz	6.18e-07	8.25e-05	223184	0.007	1		spc_xDtak	0.005475	0.0008703	6.291		3.17e-10	***
Dpse - Dtak	8.52e-05	7.69e-05	223184	1.107	0.9555		spc_xDtei	0.03118	0.0008703	35.83	<	2e-16	***
Dpse - Dtei	0.00175	7.72e-05	223184	22.607	<.0001		spc_xDyak	0.01664	0.0008636	19.273	<	2e-16	***
Dpse - Dyak	0.00106	7.68e-05	223184	13.744	<.0001		temp:spc_xDmel	-0.001519	3.91e-05	-38.854	<	2e-16	***
Dsan - Dsuz	-0.000708	5.22e-05	223184	-13.575	<.0001		temp:spc_xDpse	-0.000411	7.603e-05	-5.406		6.44e-08	***
Dsan - Dtak	-0.000624	4.28e-05	223184	-14.567	<.0001		temp:spc_xDsan	-0.00112	4.116e-05	-27.214	<	2e-16	***
Dsan - Dtei	0.00104	4.33e-05	223184	23.934	<.0001		temp:spc_xDsuz	-0.0004116	5.204e-05	-7.911		2.57e-15	***
Dsan - Dyak	0.000346	4.25e-05	223184	8.142	<.0001		temp:spc_xDtak	-0.0004962	4.264e-05	-11.636	<	2e-16	***
Dsuz - Dtak	8.46e-05	5.34e-05	223184	1.585	0.7598		temp:spc_xDtei	-0.002156	4.313e-05	-50.001	<	2e-16	***
Dsuz - Dtei	0.00174	5.38e-05	223184	32.461	<.0001		temp:spc_xDyak	-0.001466	4.232e-05	-34.639	<	2e-16	***
Dsuz - Dyak	0.00105	5.31e-05	223184	19.854	<.0001		---
Dtak - Dtei	0.00166	4.47e-05	223184	37.124	<.0001
Dtak - Dyak	0.00097	4.39e-05	223184	22.069	<.0001
Dtei - Dyak	-0.00069	4.44e-05	223184	-15.544	<.0001		Residual standard error: 0.009096 on 223184 degrees of freedom
								(6538 observations deleted due to missingness)
spc_x	temp.trend	SE	df	lower.CL	upper.CL	.group	Multiple R-squared: 0.2663			Adjusted R-squared: 0.2663
Dtei	0.000617	3.2e-05	223184	0.000554	0.00068	1	F-statistic: 5401 on 15 and 223184 DF, p-value: <				2.2e-16
Dmel	0.001254	2.63e-05	223184	0.001203	0.00131	2
Dyak	0.001307	3.09e-05	223184	0.001247	0.00137	2
Dsan	0.001653	2.92e-05	223184	0.001596	0.00171	3
Dtak	0.002277	3.13e-05	223184	0.002216	0.00234	4
Dsuz	0.002362	4.32e-05	223184	0.002277	0.00245	4
Dpse	0.002362	7.03e-05	223184	0.002225	0.0025	4
Dlut	0.002773	2.9e-05	223184	0.002717	0.00283	5
Tortuosity
contrast	estimate	SE	df	t.ratio	p.value		Call:
Dlut - Dmel	-0.02926	0.000789	176436	-37.074	<.0001		lm(formula=tortMean ~ temp * spc_x, data= Red_dat_tor)
Dlut - Dpse	-0.00167	0.001481	176436	-1.129	0.9506
Dlut - Dsan	-0.01842	0.000822	176436	-22.418	<.0001		Residuals:
Dlut - Dsuz	-0.00548	0.00107	176436	-5.125	<.0001		Min	1Q	Median	3Q	Max
Dlut - Dtak	-0.00698	0.000868	176436	-8.046	<.0001		-0.79997	-0.1077	0.00266	0.1098	0.59756
Dlut - Dtei	-0.0331	0.00084	176436	-39.388	<.0001
Dlut - Dyak	-0.01988	0.000832	176436	-23.897	<.0001		Coefficients:
Dmel - Dpse	0.02759	0.001453	176436	18.987	<.0001			Estimate	Std. Error	t value		Pr(>|t|)
Dmel - Dsan	0.01084	0.00077	176436	14.077	<.0001		(Intercept)	1.42582	0.011911	119.707	<	2e-16	***
Dmel - Dsuz	0.02378	0.001031	176436	23.058	<.0001		temp	-0.0443375	0.0005936	-74.692	<	2e-16	***
Dmel - Dtak	0.02228	0.00082	176436	27.18	<.0001		spc_xDmel	-0.40607	0.0161743	-25.106	<	2e-16	***
Dmel - Dtei	-0.00383	0.00079	176436	-4.851	<.0001		spc_xDpse	0.134056	0.029765	4.504		6.68e-06	***
Dmel - Dyak	0.00938	0.000781	176436	12.01	<.0001		spc_xDsan	-0.199472	0.0165605	-12.045	<	2e-16	***
Dpse - Dsan	-0.01675	0.001471	176436	-11.385	<.0001		spc_xDsuz	-0.0918603	0.0215198	-4.269		1.97e-05	***
Dpse - Dsuz	-0.00381	0.001623	176436	-2.349	0.2669		spc_xDtak	-0.0877213	0.0176875	-4.96		7.07e-07	***
Dpse - Dtak	-0.00531	0.001497	176436	-3.548	0.0093		spc_xDtei	-0.442592	0.0169356	-26.134	<	2e-16	***
Dpse - Dtei	-0.03143	0.001481	176436	-21.212	<.0001		spc_xDyak	-0.174473	0.0169223	-10.31	<	2e-16	***
Dpse - Dyak	-0.01821	0.001477	176436	-12.33	<.0001		temp:spc_xDmel	0.0292635	0.0007893	37.074	<	2e-16	***
Dsan - Dsuz	0.01294	0.001056	176436	12.247	<.0001		temp:spc_xDpse	0.001672	0.001481	1.129		0.259
Dsan - Dtak	0.01143	0.000851	176436	13.439	<.0001		temp:spc_xDsan	0.0184195	0.0008216	22.418	<	2e-16	***
Dsan - Dtei	-0.01468	0.000822	176436	-17.846	<.0001		temp:spc_xDsuz	0.0054845	0.0010701	5.125		2.98e-07	***
Dsan - Dyak	-0.00146	0.000814	176436	-1.795	0.6236		temp:spc_xDtak	0.0069846	0.0008681	8.046		8.62e-16	***
Dsuz - Dtak	-0.0015	0.001093	176436	-1.373	0.8698		temp:spc_xDtei	0.0330971	0.0008403	39.388	<	2e-16	***
Dsuz - Dtei	-0.02761	0.001071	176436	-25.788	<.0001		temp:spc_xDyak	0.0198804	0.0008319	23.897	<	2e-16	***
Dsuz - Dyak	-0.0144	0.001064	176436	-13.527	<.0001		---
Dtak - Dtei	-0.02611	0.000869	176436	-30.053	<.0001
Dtak - Dyak	-0.0129	0.000861	176436	-14.981	<.0001
Dtei - Dyak	0.01322	0.000833	176436	15.871	<.0001		Residual standard error: 0.1554 on 176436 degrees of freedom
								(53286 observations deleted due to missingness)
							Multiple R-squared: 0.2787			Adjusted R-squared: 0.2786
spc_x	temp.trend	SE	df	lower.CL	upper.CL	.group	F-statistic: 4544 on 15 and 176436 DF, p-value: <				2.2e-16
Dlut	-0.0443	0.000594	176436	-0.0455	-0.0432	1
Dpse	-0.0427	0.001357	176436	-0.0453	-0.04	0.5
Dsuz	-0.0389	0.00089	176436	-0.0406	-0.0371	0.666667
Dtak	-0.0374	0.000633	176436	-0.0386	-0.0361	3
Dsan	-0.0259	0.000568	176436	-0.027	-0.0248	4
Dyak	-0.0245	0.000583	176436	-0.0256	-0.0233	4
Dmel	-0.0151	0.00052	176436	-0.0161	-0.0141	5
Dtei	-0.0112	0.000595	176436	-0.0124	-0.0101	6
Head sweeps
contrast	estimate	SE	df	t.ratio	p.value		Call:
Dlut - Dmel	1.0374	0.134	208506	7.73	<.0001		lm(formula=sizes ~ temps * spc, data=Red_hs)
Dlut - Dpse	0.6504	0.252	208506	2.585	0.1613
Dlut - Dsan	1.1352	0.132	208506	8.63	<.0001		Residuals:
Dlut - Dsuz	2.2747	0.174	208506	13.099	<.0001		Min	1Q	Median	3Q	Max
Dlut - Dtak	0.5204	0.139	208506	3.738	0.0046		-44.02	-23.5	-10.14	17.1	113.79
Dlut - Dtei	1.1712	0.14	208506	8.389	<.0001
Dlut - Dyak	2.2222	0.142	208506	15.635	<.0001		Coefficients:
Dmel - Dpse	-0.387	0.251	208506	-1.544	0.7837			Estimate	Std. Error	t value		Pr(>|t|)
Dmel - Dsan	0.0979	0.13	208506	0.754	0.9953		(Intercept)	16.2145	1.94564	8.334	<	2e-16	***
Dmel - Dsuz	1.2373	0.172	208506	7.179	<.0001		temps	2.32504	0.09607	24.202	<	2e-16	***
Dmel - Dtak	-0.5169	0.138	208506	-3.757	0.0043		spcDmel	23.0038	2.78071	8.273	<	2e-16	***
Dmel - Dtei	0.1338	0.138	208506	0.97	0.9786		spcDpse	6.20717	5.05715	1.227		0.219672
Dmel - Dyak	1.1848	0.141	208506	8.43	<.0001		spcDsan	18.4558	2.65895	6.941		3.9e-12	***
Dpse - Dsan	0.4848	0.249	208506	1.945	0.5198		spcDsuz	42.6692	3.50057	12.189	<	2e-16	***
Dpse - Dsuz	1.6243	0.274	208506	5.931	<.0001		spcDtak	10.9639	2.8494	3.848		0.000119	***
Dpse - Dtak	-0.1299	0.253	208506	-0.513	0.9996		spcDtei	21.3117	2.82854	7.535		4.92e-14	***
Dpse - Dtei	0.5208	0.254	208506	2.053	0.4457		spcDyak	41.5146	2.90172	14.307	<	2e-16	***
Dpse - Dyak	1.5718	0.255	208506	6.163	<.0001		temps:spcDmel	-1.03736	0.1342	-7.73		1.08e-14	***
Dsan - Dsuz	1.1394	0.17	208506	6.691	<.0001		temps:spcDpse	-0.65037	0.2516	-2.585		0.009741	**
Dsan - Dtak	-0.6148	0.135	208506	-4.553	0.0001		temps:spcDsan	-1.13522	0.13155	-8.63	<	2e-16	***
Dsan - Dtei	0.036	0.135	208506	0.266	1		temps:spcDsuz	-2.27465	0.17365	-13.099	<	2e-16	***
Dsan - Dyak	1.087	0.138	208506	7.876	<.0001		temps:spcDtak	-0.52044	0.13923	-3.738		0.000186	***
Dsuz - Dtak	-1.7542	0.176	208506	-9.95	<.0001		temps:spcDtei	-1.17118	0.13961	-8.389	<	2e-16	***
Dsuz - Dtei	-1.1035	0.177	208506	-6.248	<.0001		temps:spcDyak	-2.22221	0.14213	-15.635	<	2e-16	***
Dsuz - Dyak	-0.0524	0.179	208506	-0.294	1		---
Dtak - Dtei	0.6507	0.143	208506	4.554	0.0001
Dtak - Dyak	1.7018	0.145	208506	11.707	<.0001
Dtei - Dyak	1.051	0.146	208506	7.212	<.0001		Residual standard error: 29.86 on 208506 degrees of freedom
pairs table							Multiple R-squared: 0.01596			Adjusted R-squared: 0.01588
							F-statistic: 225.4 on 15 and 208506 DF, p-value: <				2.2e-16
spc	temps.trend	SE	df	lower.CL	upper.CL	.group
Dsuz	0.0504	0.1447	208506	-0.233	0.334	1
Dyak	0.1028	0.1048	208506	-0.102	0.308	1
Dtei	1.1539	0.1013	208506	0.955	1.352	2
Dsan	1.1898	0.0899	208506	1.014	1.366	2
Dmel	1.2877	0.0937	208506	1.104	1.471	2
Dpse	1.6747	0.2325	208506	1.219	2.13	2/3/4
Dtak	1.8046	0.1008	208506	1.607	2.002	3
Dlut	2.325	0.0961	208506	2.137	2.513	4
Data S1 Linear regression results for thermotactic behaviours. This file presents the results of a linear regression analysis conducted to elucidate the relationship between thermotactic behaviours with temperature for each species, using the statistical software R. The 'emtrends' function was employed to extract trends from the linear regression data, providing insights into similarities between…
